# Supplementary material for: Synthetic eco-evolutionary dynamics in simple molecular environment
Source: eLife. 2024 Mar 26;12:RP90156. doi: 10.7554/eLife.90156 (PMC10965223; doi:10.7554/eLife.90156)
Supplement: Supplementary file 1. — Sequence list 1: Sequences of the oligonucleotides used in this work for the Oligo1 and Oligo2 datasets. Sequence list 2: Oligo1 cycle 24 top 10 sequences. Sequence list 3: Oligo1 other relevant sequences. [file elife-90156-supp1.tex]

%%%%%%%%%%%%%%%%%%%%%%%%%%%%%%%%%%%%%%%%%%%%%%%%%%%%%%%%%%%%
%%% ELIFE ARTICLE TEMPLATE
%%%%%%%%%%%%%%%%%%%%%%%%%%%%%%%%%%%%%%%%%%%%%%%%%%%%%%%%%%%%
%%% PREAMBLE 
\documentclass[9pt,lineno]{elife}
% Use the onehalfspacing option for 1.5 line spacing
% Use the doublespacing option for 2.0 line spacing
% Please note that these options may affect formatting.
% Additionally, the use of the \newcommand function should be limited.

\usepackage{lipsum} % Required to insert dummy text
\usepackage[version=4]{mhchem}
\usepackage{siunitx}
\usepackage{subcaption}
\usepackage{graphicx}

\newtheorem{theorem}{Theorem}

\DeclareSIUnit\Molar{M}

\renewcommand{\thefigure}{\arabic{section} - figure supplement \arabic{figure}}

%%%%%%%%%%%%%%%%%%%%%%%%%%%%%%%%%%%%%%%%%%%%%%%%%%%%%%%%%%%%
%%% ARTICLE SETUP
%%%%%%%%%%%%%%%%%%%%%%%%%%%%%%%%%%%%%%%%%%%%%%%%%%%%%%%%%%%%
\begin{document}


\title{Synthetic Eco-Evolutionary Dynamics in Simple Molecular Environment. 

\textbf{Supplementary Information}}

\author[a\authfn{1}]{Luca Casiraghi}
\author[b\authfn{1}]{Francesco Mambretti}
\author[b]{Anna Tovo}
\author[c,d]{Elvezia Maria Paraboschi}
\author[b]{Samir Suweis}
\author[a]{Tommaso Bellini}


\contrib[\authfn{1}]{These authors contributed equally to this work.}

\affil[a]{Dipartimento di Biotecnologie Mediche e Medicina Traslazionale, Universit\`a degli Studi di Milano, Via Fratelli Cervi, 93 - L.I.T.A., Segrate, 20054, Italy}
\affil[b]{Dipartimento di Fisica e Astronomia, Universit\`a degli Studi di Padova, Via Marzolo 8, Padova, 35131, Italy}
\affil[c]{Department of Biomedical Sciences, Humanitas University, Via Rita Levi Montalcini 4, Pieve Emanuele, 20072, Italy}
\affil[d]{IRCCS, Humanitas Clinical and Research Center, Via Manzoni 56, Rozzano, 20089, Italy}


\corr{elvezia\_maria.paraboschi@hunimed.eu}{EMP}
\corr{samir.suweis@unipd.it}{SS}
\corr{tommaso.bellini@unimi.it}{TB}
%% Comment out or remove this line before generating final copy for submission; this will also remove the warning re: "Consecutive odd pages found".
%\instructionspage  

\maketitle
\clearpage
%% Adds the main heading for the SI text. Comment out this line if you do not have any supporting information text.

\section{List of sequences}
\subsection{Sequences of the oligonucleotides used in this work.}
\captionsetup[table]{name=Sequence list}
\begin{table}[h]
\centering
%\begin{adjustbox}{max width=\textwidth}
\begin{tabular}{ll}
Oligo1        & 5'-GGATGGGAGTGCTCTTCTTGAACTC-50N-AACTGCCTGGTGATACGACGATCGT-3' \\
\textcolor{purple}{Blocker1-5’}   & 5'-GAGTTCAAGAAGAGCACTCCCATCC-3'                     \\
\textcolor{cyan}{Blocker1-3’}   & 5'-ACGATCGTCGTATCACCAGGCAGTT-3'                      \\
\textcolor{purple}{Primer1-F}     & 5'-GGATGGGAGTGCTCTTCTTG-3'                                    \\
\textcolor{cyan}{Primer1-R}     & 5'-ACGATCGTCGTATCACCAG-3'                                          \\
\textcolor{orange}{Resource1}     & 5'- /5AmMC12/CGGTATTGGACCCTCGCATG-3'                            \\
\vspace{0.5cm}
\\
Oligo2        & 5'-CCCTATGCGACCCTCCGATGTAGAC-50N-CCTTGAGATTGCCGATCCATCCTCG-3'      \\
\textcolor{purple}{Blocker2-5’}   & 5'-GTCTACATCGGAGGGTCGCATAGGG-3'                       \\
\textcolor{cyan}{Blocker2-3’}   & 5'-CGAGGATGGATCGGCAATCTCAAGG-3'                      \\
\textcolor{purple}{Primer2-F }    & 5'-CCCTATGCGACCCTCCG-3'                            \\
\textcolor{cyan}{Primer2-R}     & 5'-CGAGGATGGATCGGCAAT-3'                              \\
\textcolor{orange}{Resource2 }    & 5'-/5AmMC12/CGTATCACCAGGCAGTTGAG-3'     
\end{tabular}
%\end{adjustbox}
\\
\caption{Sequences of the oligonucleotides used in this work for the Oligo1 and Oligo2 datasets, with blockers, primers and resource.}
\label{tab:experim_info}
\end{table}

\subsection{Oligo1 cycle 24 top 10 sequences. }
\begin{table}[h]
\centering
%\begin{adjustbox}{max width=\textwidth}
\begin{tabular}{ll}
13.0   &\textcolor{purple}{FS1-5’}-ACCACGCCAAGACTTCTGACCATGCGAGGGTCCGTTACGGATGTCGATCGG-\textcolor{cyan}{FS1-3’} \\
11.0   &\textcolor{purple}{FS1-5’}-CGTGCACTGAAAGGACGCGTCGTGGTAGGGGGACGTCATGCGAGGGTTCCT-\textcolor{cyan}{FS1-3’} \\
8.0   &\textcolor{purple}{FS1-5’}-ACCGCGCATGGCCTTGACGTAGCGACGGTGTCTGTGGCGCGATGGAGGGCG-\textcolor{cyan}{FS1-3’} \\
14.0   &\textcolor{purple}{FS1-5’}-ACTCGGCAGGTAGGCGGTCCCTTTGACATGCGAGGGTCCACGTCGGTGTGT-\textcolor{cyan}{FS1-3’} \\
7.0   &\textcolor{purple}{FS1-5’}-TGCGGCGAGGGGTTCGGCGGCGAGTGGTCCGTGTCGTCGGATTGGCCTAAC-\textcolor{cyan}{FS1-3’} \\
12.0   &\textcolor{purple}{FS1-5’}-ACTCGCCGCTGGTCGTGGTTGCGAGGGTCCATCCCTAGTTCAGAGCGTTGG-\textcolor{cyan}{FS1-3’} \\
12.1   &\textcolor{purple}{FS1-5’}-ACTCGCCGTACGCGAACGCCCCGTCGTACGGTTTCATGCGAGGGTCGCGCG-\textcolor{cyan}{FS1-3’} \\
5.0   &\textcolor{purple}{FS1-5’}-CGACAGCGGGGGGACAGTCACTGCGGGCATGCAGGGTGGTGCGGGCGTAAC-\textcolor{cyan}{FS1-3’} \\
12.2   &\textcolor{purple}{FS1-5’}-ACTCGGCAGGTAGGCGGTCCCTTTGACATGCGAGGGTCGCGCGGGATGGGA-\textcolor{cyan}{FS1-3’} \\
5.1   &\textcolor{purple}{FS1-5’}-TCGCGTCCAGTGTGGTGATGGGCAGTGTGGCTTTCGTGTGTAGGAACTGCC-\textcolor{cyan}{FS1-3’} \\

\end{tabular}
%\end{adjustbox}
`FS1-$5^{\prime}$' stands for `fixed sequence 1 at $5^{\prime}$' and it similarly holds for `FS1-$3^{\prime}$'.
\caption{Oligo1 cycle 24 top 10 sequences, sorted by decreasing abundance.}
\label{tab:top10}
\end{table}

\subsection{Oligo1 other relevant sequences.}
\begin{table}[h]
\centering
%\begin{adjustbox}{max width=\textwidth}
\begin{tabular}{ll}
11.1   &\textcolor{purple}{FS1-5’}-ACCTGCGAGGGTCCGTGGTTACGATTAGCGGGAGAACAGTGGCATGTCGGC-\textcolor{cyan}{FS1-3’} \\
7.X   &\textcolor{purple}{FS1-5’}-AATCGCAGCGAGGGGACAAGGCCGAAAATGGTTCCGGCGGAGTGGAACCAG-\textcolor{cyan}{FS1-3’} \\
\end{tabular}%
%\end{adjustbox}

`FS1-$5^{\prime}$' stands for `fixed sequence 1 at $5^{\prime}$' and it similarly holds for `FS1-$3^{\prime}$'.
\caption{Oligo1 other relevant sequences.}
\label{tab:other_seq}
\end{table}

\clearpage

\end{document}
